# Supplementary material for: Human amnion-derived mesenchymal stem cells promote osteogenic and angiogenic differentiation of human adipose-derived stem cells
Source: PLoS One. 2017 Oct 11;12(10):e0186253. doi: 10.1371/journal.pone.0186253 (PMC5636128; doi:10.1371/journal.pone.0186253)
Supplement: S1 File — (ZIP) [file pone.0186253.s001.zip]

Archive with 17 entries (13 files):
- Supporting Information files/
- Supporting Information files/S1 File/
- Supporting Information files/S1 File/Figure.3 WB/
- Supporting Information files/S1 File/Figure.3 WB/ACTIN.tif
- Supporting Information files/S1 File/Figure.3 WB/Angiogenin.TIF
- Supporting Information files/S1 File/Figure.3 WB/OCN.tif
- Supporting Information files/S1 File/Figure.3 WB/RUNX2.tif
- Supporting Information files/S1 File/Figure.3 WB/VEGFR1.tif
- Supporting Information files/S1 File/Figure.3 WB/col1.tif
- Supporting Information files/S1 File/Figure.4 WB/
- Supporting Information files/S1 File/Figure.4 WB/ERK.tif
- Supporting Information files/S1 File/Figure.4 WB/P-ERK.tif
- Supporting Information files/S1 File/Figure.4 WB/actin.tif
- Supporting Information files/S1 File/Figure.4 WB/jnk.tif
- Supporting Information files/S1 File/Figure.4 WB/p-jnk.tif
- Supporting Information files/S1 File/Figure.4 WB/p-p38.tif
- Supporting Information files/S1 File/Figure.4 WB/p38.tif
